# Supplementary material for: Tethering of an E3 ligase by PCM1 regulates the abundance of centrosomal KIAA0586/Talpid3 and promotes ciliogenesis
Source: eLife. 2016 May 5;5:e12950. doi: 10.7554/eLife.12950 (PMC4858382; doi:10.7554/eLife.12950)
Supplement: Supplementary file 1. — DOI: http://dx.doi.org/10.7554/eLife.12950.019 [file elife-12950-supp1.xlsx]

## Sheet: Sheet1
Figure1A
	sgCTL		PCM1 KO #2
% of ciliated cells	empty	Myc-mPCM1	empty	Myc-mPCM1
1st	95.2381	95.0413	7.2727	66.1538
2nd	81.3953	84.4828	0.8475	53.7037
3rd	92.1053	93.3333	2.2727	67.9612
Mean	89.5796	90.9525	3.4643	62.6062
SEM	4.1909	3.2722	1.9482	4.4817
Statistics			P<0.0001 VS sgCTL/EV
			P=0.0003 VS PCM1KO/myc-mPCM1
Figure1B
	sgCTL		PCM1 KO #2
% of Ki-67 negative cells	empty	Myc-mPCM1	empty	Myc-mPCM1
1st	80.9524	77.7778	83.3333	79.646
2nd	88.2353	85.2941	87.1287	84.7619
3rd	88.1188	90	86.1111	90.3846
Mean
SEM
Statistics
Figure2A
	sgCTL	PCM1 KO #2
Myc-mPCM1	empty	empty	1-2025	351-2025	601-2025	850-2025	1101-2025	1-800	1-1200	1-1500
1st	68	5	58	5	0	3	3	7	53	56
2nd	58	0	42	8	3	5	0	15	39	46
Mean	63	2.5	50	6.5	1.5	4	1.5	11	46	51
SD	7.0711	3.5355	11.3137	2.1213	2.1213	1.4142	2.1213	5.6569	9.8995	7.0711
Statistics		P=0.0084 VS sgCTL/EV							P=0.0280 VS PCM1KO/EMPTY
		P=0.0298 VS PCM1KO/1-2025								P=0.0130 VS PCM1KO/EMPTY
Figure4B
% of cells which have centrosomal Mib1	sgCTL	PCM KO #2
1st	13.3929	64.5669
2nd	22	62
Mean	17.6964	63.2835
SD	6.0862	1.8151
Statistics		P=0.0095
Figure4D
	sgCTL		PCM1 KO #2
% of cell which have centrosomal Mib1	EV	Myc-mPCM1	EV	Myc-mPCM1
1st	23.7624	13.7255	67	17
2nd	25.4545	11.5385	63	15
Mean	24.6085	12.632	65	16
SD	1.1965	1.5465	2.8284	1.4142
Statistics			P=0.0029 VS sgCTL/EV
			P=0.0021 VS PCM1KO/MYC-mPCM1
Figure5B
	sgCTL			PCM1 KO #2			Talpid3 KO
% of ciliated cells	siGL2	siMib1-2	siMib1-3	siGL2	siMib1-2	siMib1-3	siGL2	siMib1-2	siMib1-3
1st	64	72	84	2	26.087	23.0769	0	0	0
2nd	69	77	90	5.82524	23.301	43.8095	0	0	0
3rd	73	82	87	4	23	33	0	0	0
Mean	68.6667	77	87	3.9417	24.1293	33.2955	0	0	0
SEM	2.6034	2.8868	1.7321	1.1046	0.9827	5.9868	0	0	0
Statistics				P<0.0001 VS sgCTL/siGL2
				P=0.0002 VS PCM1KO/siMib1-2
				P=0.0085 VS PCM1KO/siMib1-3
Figure5C
	sgCTL			PCM1 KO #2
% of ciliated cells	empty	Flag-Mib1-WT-att	Flag-Mib1-CS-att	empty	Flag-Mib1-WT-att	Flag-Mib1-CS-att
1st	83	37	86	6	1	33
2nd	87	41	82	4	2	28
Mean	85	39	84	5	1.5	30.5
SD	2.8284	2.8284	2.8284	1.4142	0.7071	3.5355
Statistics	P=0.0038 VS sgCTL/Flag-Mib1-WT-att	P=0.0039 VS sgCTL/Flag-Mib1-CS-att		P=0.0110 VS PCM1KO/Flag-Mib1-CS-att
	P=0.0008 VS PCM1KO/empty
Figure7A
	sgCTL		PCM1 KO #2
Intensity of centrosomal Talpid3	EV	Myc-mPCM1	EV	Myc-mPCM1
	0.8185	1.4652	0.3018	0.4421
	0.7882	1.2447	0.3208	0.2819
	0.7352	1.3816	0.7942	0.6551
	1.0464	0.9242	0.2142	0.6666
	0.845	1.3875	0.3792	0.8266
	1.0511	1.5428	0.3795	0.4599
	0.5775	1.1742	0.526	0.5884
	1.1471	1.1141	0.145	0.9675
	1.0495	0.7602	0.2641	0.5912
	0.7705	0.7355	0.353	0.6925
	1.4664	1.0293	0.8575	0.9759
	0.6146	0.9111	0.1886	1.1412
	0.844	0.9298	0.8596	0.6975
	0.6735	0.7165	0.5896	1.2226
	0.9335	0.6704	0.5329	0.3327
	0.9893	1.0573	0.5516	0.845
	1.3794	1.3361	0.6913	0.6944
	1.2226	1.0679	0.5612	1.549
	0.9161	1.0926	0.7864	0.8634
	1.1147	1.2909	0.7664	0.8428
	1.0972			0.5681
	0.9226			0.391
	0.8447			0.8593
	1.0704
	1.0891
	1.2921
	1.6108
	1.1141
	1.3557
	0.7914
	0.8288
Mean	1	1.0916	0.5031	0.7459
SEM	0.0448	0.0583	0.0521	0.0624
Statistics			P<0.0001 VS sgCTL/EV
			P=0.0055 VS PCM1KO/MYC-mPCM1
Figure7C	sgCTL			PCM1 KO #2
	siGL2	siMib1-2	siMib1-3	siGL2	siMib1-2	siMib1-3
Intensity of centrosomal Talpid3	1.4098	1.0504	0.8329	0.2929	1.5932	0.9171
	0.8867	1.0804	0.955	0.4656	1.6629	1.3256
	0.9966	0.8137	1.057	0.3584	1.0663	0.8591
	1.1113	0.9456	0.9255	0.226	0.8764	0.7922
	0.7678	0.5629	1.3139	0.3317	0.518	1.1113
	0.8109	0.7318	0.6022	0.2812	0.4511	0.6176
	0.8488	1.071	0.9985	0.3093	1.0977	1.0069
	1.2849	0.9208	0.9007	0.3172	1.0182	0.5128
	1.4678	1.0153	0.7631	0.6134	0.7823	0.8558
	0.7851	1.0331	0.9236	0.4118	0.9274	0.8956
	0.5587	0.5507	0.8427	0.0697	0.8277	0.8764
	1.1894	0.3308	0.634	0.5442	1.3396	0.8787
	1.2194	0.8652	1.0121	0.2938	1.1047	1.0851
	0.7978	0.7762	0.6373	0.3182	1.049	0.7033
	0.8909	1.0846	1.4491	0.503	1.3929	0.9339
	0.664	0.7683	0.5975	0.2999	0.5615	1.0107
	0.8216	0.7159	0.8853	0.1881	0.8609	0.5451
	1.363	0.9812	0.5591	0.619	0.6607	0.9845
	1.2091	0.8057	1.18	0.4029	1.1099	1.5853
	0.9166	1.4107	1.0879	0.5283	0.7613	0.6588
		0.8296		0.5755		0.6242
		0.6696		0.4964
				0.4553
				0.5601
Mean	1	0.8642	0.9079	0.3942	0.9831	0.8943
SEM	0.0587	0.0493	0.0538	0.0293	0.0745	0.0558
Statistics				P<0.0001 VS sgCTL/siGL2
				P<0.0001 VS PCM1KO/siMib1-2
				P<0.0001 VS PCM1KO/siMib1-3
Figure7E	empty	Flag-Mib1-WT-att	Flag-Mib1-CS-att
Intensity of centrosomal Talpid3	0.94413	0.368607	0.752878
	1.37868	0.323637	0.90497
	1.16924	0.275382	1.17353
	1.5669	0.341574	0.527267
	1.36933	0.608619	0.759447
	0.794817	0.290035	0.679106
	0.844083	0.662432	0.832208
	0.927708	0.472191	0.820587
	1.09572	0.393366	0.962067
	0.935034	0.101815	0.775616
	0.804165	0.39185	1.2132
	0.860757	0.427221	0.714729
	0.805176	0.340311	1.0755
	0.845093	0.280435	0.552027
	0.744541	0.338037	0.781174
	0.994153	0.47876	0.805428
	1.23745	0.47396	0.719277
	1.32916	0.476486	0.592197
	0.922402	0.091457	0.906233
	1.07879	0.292309	0.639947
	0.816797	0.508824	0.633125
	1.24377	0.209442	0.58386
	0.866568	0.469665	0.671022
	0.964341	0.248854	0.366333
	0.968383	0.361028	1.05984
	0.712455	0.223084	0.704118
	0.605334	0.181903	0.478002
	1.17505	0.444906	0.548995
		0.175587	0.84863
		0.343595	0.755657
		0.580575	0.640957
		0.309236	0.601545
		0.354712	0.751868
		0.462338	0.875916
		0.41383	0.784459
		0.185946	0.615187
		0.510088	0.981016
		0.545205	0.581839
		0.48356	0.715234
		0.468654	0.646515
		0.261234	0.746562
		0.459054	0.623525
		0.475223	1.57422
		0.545963	0.771827
		0.342585	0.965099
			0.610387
Mean	1	0.3776	0.7679
SEM	0.044	0.0197	0.0316
Statistics		P<0.0001 VS empty
		P<0.0001 VS Flag-Mib1-CS-att
Figure7G
% of cells which have centrosomal Mib1	Flag only	Flag-Mib1-WT-att	Flag-Mib1-S985S-att
1st	14.6	41.5	52.5
2nd	17.5	40	55
Mean	16.05	40.75	53.75
SD	2.051	1.061	1.768
Statistics	P=0.0043 VS Flag-Mib1-WT
	P=0.0026 VS Flag-Mib1-CS-att
Figure8A
% of cells which have centrosomal myc-PACT-Mib1	myc only	myc-PACT-Mib1-WT	myc-PACT-Mib1-C985S
1st	2	70	90
2nd	0	85	87.5
Mean	1	77.5	88.75
SD	1.414	10.61	1.768
Statistics	P=0.0096 VS MYC-PACT-Mib1-WT
	P=0.0003 VS myc-PACT-Mib1-C985S
Figure8B	myc only	myc-PACT-Mib1-WT	myc-PACT-Mib1-C985S
Intensity of centrosomal Talpid3	0.740453	1.01846	1.35179
	1.10151	0.269822	1.31683
	1.28206	0.251192	1.40806
	0.769141	0.754917	1.93765
	1.04361	0.520678	1.15735
	0.979241	0.449463	1.33991
	1.67726	0.902998	1.76471
	0.943801	0.756497	2.37897
	0.822588	0.947824	1.47478
	0.838583	0.611002	1.04279
	0.807789	0.798211	0.72168
	0.843612	0.783316	0.740932
	0.685426	0.209095	0.979337
	1.53268	0.00953	0.956589
	1.31161	0.258088	1.13029
	0.988293	0.297359	1.74733
	0.974117	0.755587	1.19763
	0.796056	0.568522	0.914061
	1.10467	0.615552	0.804245
	0.931685	0.01748	1.2005
	1.01641	0.915498	1.12689
	0.809417	0.239027	0.993561
		0.235914
		0.222026
		0.454684
		0.884991
		0.582171
		0.00273
Mean	1	0.5119	1.258
SEM	0.05442	0.05854	0.08726
Statistics	P=0.0159 VS myc-PACT-Mib1-C985S	P<0.0001 VS MYC ONLY
		P<0.0001 VS myc-PACT-Mib1-C985S
Figure8C
% of ciliated cells	myc only	myc-PACT-Mib1-WT	myc-PACT-Mib1-C985S
1st	86	20	82.5
2nd	87.5	15	87.5
Mean	86.75	17.5	85
SD	1.061	3.536	3.536
Statistics		P=0.0014 VS MYC ONLY
		P=0.0027 VS myc-PACT-Mib1-C985S
Figure9B
	sgCTL		PCM1 KO #2
% of cells which have centrosomal Rab8	empty	Myc-mPCM1	empty	Myc-mPCM1
1st	24	23	0	10.1695
2nd	28	26	0	12.6214
Mean	26	24.5	0	11.3954
SD	2.8284	2.1213	0	1.7337
Statistics			P=0.0059 VS sgCTL/EV
			P=0.0114 VS PCM1KO/MYC-mPCM1
Figure9D
% of cells which have centrosomal Rab8	Flag only	Flag-Mib1-WT-att	Flag-Mib1-S985S-att
1st	33.6634	8.65385	30
2nd	27.4336	7.92079	25.8929
Mean	30.5485	8.2873	27.9464
SD	4.4051	0.5183	2.9042
Statistics		P=0.0193 VS empty
		P=0.0111 VS Flag-Mib1-CS-att
Figure 1-figure supplement 1C
% of ciliated cells	ctrl sg	PCM1-/-
1st	70.7	0
2nd	80.5	0
3rd	82.5	5
Mean	77.9	1.667
SD	6.315	2.887
Statistics	P<0.0001 VS PCM1-/-
Figure 2-figure supplement 1B
% of cells which have centrosomal Mib1	siCTL	siPCM1
exp #1	6.86275	98.1818
exp #2	4.46429	96.1538
Mean	5.6635	97.1678
SD	1.696	1.434
Statistics		P=0.0003
Figure 2-figure supplement 2B
	sgCTL	PCM1 KO #2
EYFP-hPCM1	empty	empty	1-2025	1-1200	601-2025
1st	77.5	0	52.5	56.8	2.5
2nd	70	0	57.5	41.4	0
Mean	73.75	0	55	49.1	1.25
SD	5.303	0	3.536	10.89	1.768
Statistics		P=0.0026 VS sgCTL/EV
		P=0.0021 VS PCM1KO/1-2025
		P=0.0237 VS PCM1KO/1-1200
		P=0.4226 VS PCM1KO/601-2025
Figure 5-figure supplement 1A
% of ciliation	siCTL	siMib1-2	siMib1-3
1st	3.8462	48.5714	23.4043
2nd	1.9048	43.5185	33.3333
3rd	0.813	27.8261	43.6364
Mean	2.188	39.972	33.458
SEM	0.887	6.2457	5.8408
Statistics		P=0.0039 VS siCTL
	P=0.0061 VS siMib1-3
Figure 5-figure supplement 1B
% of ciliation	empty	Flag-Mib1-WT-att	Flag-Mib1-CS-att
1st	66.9903	18.9474	84.8214
2nd	79.8246	31.5315	78
Mean	73.4074	25.2394	81.4107
SD	9.0752	8.8983	4.8235
Statistics		P=0.0331 VS EMPTY
		P=0.0158 VS Flag-Mib1-CS-att
Figure 5-figure supplement 1C
% of ciliated cells in Ki-67 positive cells	siCTL	siMib1-2	siMib1-3
1st	2.7273	18.2609	21.3592
2nd	4.9505	14.8148	27
Mean	3.8389	16.5378	24.1796
SD	1.5721	2.4367	3.9886
Statistics		P=0.0251 VS siCTL
	P=0.0215 VS siMib1-3
Figure 5-figure supplement 1D
% of ciliated cells in Ki-67 negative cells	siCTL	siMib1-2	siMib1-3
1st	11.0092	57	65
2nd	11.4754	52.4752	61.3861
Mean	11.2423	54.7376	63.1931
SD	0.3297	3.1995	2.5554
Statistics		P=0.0027 VS siCTL
	P=0.0012 VS siMib1-3
Figure 5-figure supplement 3B
% of PCM1 negative cells	Flag only	Flag-Mib1-WT-att	Flag-Mib1-C985S
1st	0	77.3723	0
2nd	0	84.0278	0
Mean	0	80.7	0
SD	0	4.7062	0
Statistics		P=0.0017 VS flag only
		P=0.0017 VS Flag-Mib1-C985S
% of Cep131 negative cells	Flag only	Flag-Mib1-WT-att	Flag-Mib1-C985S
1st	0	85.4167	0
2nd	0	82.2368	0
Mean	0	83.8268	0
SD	0	2.2485	0
Statistics		P=0.0004 VS flag only
		P=0.0004 VS Flag-Mib1-C985S
% of satellite Cep290 negative cells	Flag only	Flag-Mib1-WT-att	Flag-Mib1-C985S
1st	45	87.5	50
2nd	55	90	52.5
Mean	50	88.75	51.25
SD	7.071	1.768	1.768
Statistics		P=0.0172 VS flag only
		P=0.0022 VS Flag-Mib1-C985S
